# Supplementary material for: Interactions between Epichloë endophyte and the plant microbiome impact nitrogen responses in host Achnatherum inebrians plants
Source: Microbiol Spectr. 2024 Mar 15;12(4):e02574-23. doi: 10.1128/spectrum.02574-23 (PMC10986526; doi:10.1128/spectrum.02574-23)
Supplement: Supplemental Excel file — Differential metabolite classification. [file spectrum.02574-23-s0002.xls]

## Sheet: Differential Metabolite
Differential Metabolite Classification
Superclass	Common name	RWI_1	RWI_2	RWI_3	RWI_4	RWF_1	RWF_2	RWF_3	RWF_4	RAI_1	RAI_2	RAI_3	RAI_4	RAF_1	RAF_2	RAF_3	RAF_4
Alkaloids and derivatives	Ergometrine	1.09675e+06	73714.2	66915.4	1.01184e+06	2360.03	9026.15	3213.78	2417.64	3.78981e+06	1.81881e+06	137242	1.98631e+06	4692.87	1255.33	2799.84	3189.45
Alkaloids and derivatives	6-allyl-8b-Carboxy-ergoline	151480	55794.8	50269.7	143922	29543.1	0	0	34813	5493.99	13102.4	22591.3	11508.6	0	0	0	0
Alkaloids and derivatives	Cinchonidine	109472	22948.7	27315.9	112952	26427.3	7706.6	6288.81	25616.2	7471.98	9046.65	16954.5	3835.95	0	0	0	0
Alkaloids and derivatives	Norajmaline	249037	5894.06	3194.7	250818	2438.21	12093.7	3091.05	0	571553	305081	16109.6	269054	0	0	0	0
Benzenoids	Modafinil acid	13025.7	61069.2	63121.1	10202.6	9839.99	8463.33	1905.32	8382.54	135576	143376	622639	128244	530212	555203	687033	388253
Benzenoids	Vibunazole	40799.1	45503	42625.1	35299.1	7613.44	2508.11	2762.55	6834.6	50353.2	56421.1	280927	25179.5	237031	374033	437776	367556
Benzenoids	(2-Naphthalenyloxy)acetic acid	4974.71	0	0	5802.04	0	0	0	0	32596.1	14658.1	2180.91	21654.4	0	0	0	0
Benzenoids	Desglymidodrine	4981.7	2803.57	1952.23	4823.29	3942.04	1877.46	6956.95	9981.76	2299.45	4361.03	470.866	1056.49	17331.1	20233.2	25159	12820.9
Benzenoids	Zingerone	42053.6	13976	13355.7	39929.4	25570.4	15947.3	17073	23374.3	4041.03	1411.57	13092.7	1116.43	0	0	0	0
Lipids and lipid-like molecules	Hydratopyrrhoxanthinol	38584.1	30799.8	19519.4	25423.1	41392.3	1.15594e+06	931133	35009	12011.5	2515.57	6480.98	8540.38	1.91005e+06	1.82976e+06	985183	821763
Lipids and lipid-like molecules	17a-Ethynylestradiol	107183	4693.79	9821.47	104893	1893.8	0	965.486	1049.3	371915	124327	27244	219182	224.004	0	4629.36	2364.29
Lipids and lipid-like molecules	17-alpha-ethinyl estradiol	142421	3468.32	2646.81	161208	5617.79	183.446	376.783	3188.47	429733	237376	8521.16	369909	3492.45	295.461	7002.77	7844.94
Lipids and lipid-like molecules	Ethyl (4Z)-4,7-octadienoate	24312.2	4867.2	5407.08	23382.6	8290.95	11858.9	12332.9	9303.2	2886.72	2420.31	8870.1	3017.9	0	0	0	0
Lipids and lipid-like molecules	13(S)-HpODE	58516.7	1566.88	6202.5	45144.7	32993.5	89660.8	84688.8	46340.4	23133.5	0	0	0	32900	67069.8	23082.8	25043
Lipids and lipid-like molecules	20-Hydroxy-leukotriene E4	0	0	0	0	0	0	2061.61	0	0	0	0	0	164342	175778	12872	5420.22
Lipids and lipid-like molecules	12-oxo-20-dihydroxy-leukotriene B4	549502	164449	141016	526431	254308	262128	260263	242775	39301	25346.7	278857	16756.4	164.906	193.659	9181.61	2241.42
Lipids and lipid-like molecules	Lauroyl diethanolamide	761816	99159.4	94491.2	751964	651191	657301	797606	621244	59676.8	45487.8	53078	39551.1	77286.8	129306	443177	520261
Lipids and lipid-like molecules	9,10-Epoxyoctadecanoic acid	203604	14239.7	19390.5	234392	124971	149273	159397	124258	3564.02	0	7353.62	0	6113.94	10235.4	96891.8	85613.3
Lipids and lipid-like molecules	8,12-Epoxy-4(15),7,11-eudesmatrien-1-one	76779.3	5864.57	4856.5	64301	59917.5	85083.1	69335.6	43573.7	8367.02	2951.9	13940	2732.29	0	0	1886.92	1599.76
Nucleosides, nucleotides, and analogues	S-Adenosylmethioninamine	1.27946e+06	357593	339115	1.17867e+06	290040	25545.8	20858.1	297535	1.09207e+06	733158	427751	731731	0	0	1847.47	0
Organic acids and derivatives	L-Dopa	57379.3	48720.5	46442.1	66294.9	199030	190924	187796	204248	22910.3	26000.3	36480.3	28625.3	39356.4	61133.7	66586	87196.5
Organic acids and derivatives	O-Phosphotyrosine	180369	48798.9	45023.5	183282	33926.1	604.28	4980.45	30342.3	180780	139231	65150	149865	0	0	0	0
Organic acids and derivatives	O-(2-fluoroethyl)-l-tyrosine	196744	6338.67	6518.69	206395	9278.63	2446.62	1458.01	8340.73	177639	99402	8368.4	118220	0	0	0	0
Organic acids and derivatives	Tyrosyl-Leucine	52954.1	0	0	53105.6	3320.07	208.402	650.873	1869.35	43060.9	5056.76	2564.96	31590.7	0	0	378.82	0
Organic acids and derivatives	(-)-Fumigaclavine B	84822	3639.36	3581.11	86879.7	638.001	0	0	0	212946	128879	13379.2	135604	0	0	0	0
Organic acids and derivatives	N1-(2-Methoxy-4-methylbenzyl)-n2-(2-(5-methylpyridin-2-yl)ethyl)oxalamide	166231	0	0	173661	0	108.878	67.9579	115.988	202116	84285.7	15093.2	90276.4	0	0	0	0
Organic acids and derivatives	Valyltryptophan	713719	18433.6	19916.1	735345	13531.4	6672.16	9414.31	9257.77	1.53994e+06	738594	48602.7	1.07468e+06	0	0	64.2324	0
Organic acids and derivatives	Isoleucyl-Valine	65238.4	955.975	0	48541.9	1585.31	1806.96	1587.28	1643.97	149245	69127.2	1036.06	81826.5	0	0	0	0
Organic acids and derivatives	Ethylenediaminetetraacetic acid	238592	5.35613e+06	5.4422e+06	255056	127398	143190	130804	109572	2.08375e+07	3.19692e+07	1.95062e+07	4.27324e+07	1.04453e+07	3.1611e+06	1.43536e+07	7.9927e+06
Organic acids and derivatives	Ophthalmic acid	266.704	2022.01	401.725	177.41	663.277	893.211	1068.67	774.802	0	0	0	0	75783.2	86864.6	51029.5	36814
Organic acids and derivatives	Gamma-Glutamylphenylalanine	4136.44	460.944	1948.39	8650.05	7373.86	5699.91	7660.73	10123	10784.2	3483.53	0	5380.52	41689.4	15410.1	45495	50060.2
Organic acids and derivatives	Serylserine	0	984.062	398.017	0	0	604.222	486.704	0	1111.69	798.972	1806.39	872.537	37356.6	37184.7	26276.1	23757.6
Organic acids and derivatives	Gamma glutamyl ornithine	356.985	2356.63	523.002	402.536	450.719	744.396	34.6137	125.169	0	0	1183.42	0	168719	157066	61318.6	27560.1
Organic acids and derivatives	Glutaminylcysteine	24486.7	2203.96	1859.53	22693.1	5138.29	5933.13	2228.47	5747.92	68732.9	30334.5	3665.72	37440.3	736.086	0	106.899	0
Organic acids and derivatives	Lysylvaline	9966.22	215.577	7.6229	11142.5	644.447	940.595	162.686	780.884	284730	182414	1996.02	235010	40.8466	0.0109	23.6269	0
Organic acids and derivatives	Alanylhydroxyproline	332800	44673.1	51060	2863	0	6463.82	6278.11	2989.17	282179	298793	284597	375196	107854	25021	200597	76147.2
Organic acids and derivatives	Tryptophyl-Tryptophan	163216	53152.9	47497.9	146412	151126	72960.8	77564.8	146091	18927.1	18405.6	1305.71	13172	0	0	1117.8	1492.88
Organic acids and derivatives	L-Methionine	142011	54317.8	46792	150546	127446	387615	380092	145982	110706	48770.5	9177.44	30305.6	786645	48770.5	171037	116321
Organic acids and derivatives	Glutamylleucine	4965.61	8442.47	6917.25	7015.03	10655	12182.3	11546	9484.41	2192.37	8028.58	0	3470.7	12546.6	9022.56	25741.2	23499.6
Organic acids and derivatives	Tryptophyl-Proline	52954.1	0	0	53105.6	3320.07	208.402	650.873	1869.35	43060.9	5056.76	2564.96	31590.7	0	0	378.82	0
Organic oxygen compounds	6-(4-carboxyphenoxy)-3,4,5-trihydroxyoxane-2-carboxylic acid	17127.8	405262	456562	19531.5	3249.96	1914.29	2968.91	4225.96	2.29426e+06	2.47527e+06	5.04694e+06	2.81687e+06	921794	329665	1.98484e+06	569838
Organic oxygen compounds	Dihydrozeatin-9-N-glucoside	174066	20025.6	17425.2	192500	18164	578.657	1448.6	16707.9	131818	75887.1	47214.8	68903.1	0	0	0	0
Organic oxygen compounds	N-Acetylgalactosamine 4-sulphate	10290.4	4075.43	4076.42	9503.68	5468.4	17998.3	19274.3	7274.18	0	0	0	0	3669.9	4559.71	25518.5	23041.9
Organic oxygen compounds	4-Hydroxycyclohexylcarboxylic acid	4716.56	0	0	4382.77	6953.12	2953.84	3338.68	6135.86	0	0	0	0	64372.1	30736.8	6909.43	3326.12
Organic oxygen compounds	Cis-Zeatin-7-N-glucoside	51840	10202.8	8700.92	38493.1	332.317	181.262	395.982	237.236	156039	77350.9	28252.5	80994.8	0	0	0	0
Organic oxygen compounds	2-Aminoacetophenone	717630	6513.48	8543.67	673322	10381.3	2243.11	4109.51	8334.7	614143	281279	36069.2	292874	0	0	0	0
Organoheterocyclic compounds	(+/-)-2-Pentylthiazolidine	7605.49	0	214.811	11027.7	390.137	529.23	1187.71	385.29	18088.3	8390.43	0	13106.2	279.931	0	225.489	0
Organoheterocyclic compounds	Hydroxylated N-acetyl desmethyl frovatriptan	11983	4624.82	6314.8	8981.42	326.921	694.648	139.865	307.46	27837.5	26892.2	5583.14	30993.3	0	0	0	0
Organoheterocyclic compounds	6-(1-Hydroxyethyl)-2,2-dimethyl-2H-1-benzopyran	0	0	1154.59	673.651	0	0	0	0	0	0	8568.79	0	7817.56	12821.5	18015.1	16986
Organoheterocyclic compounds	Hypoxanthine	182190	18979.4	16371.6	181734	61611.2	97674.4	98964.5	58091.2	82004	8716.81	6130.27	9436.34	288969	290444	46642.3	35418.7
Organoheterocyclic compounds	3-(3-Methylbutylidene)-1(3H)-isobenzofuranone	0	0	1154.59	673.651	0	0	0	0	0	0	8568.79	0	7817.56	12821.5	18015.1	16986
Organoheterocyclic compounds	Xi-Anomuricine	0	0	0	0	0	0	0	0	0	0	647.766	0	2625.49	1610.72	6152.17	4453.43
Organoheterocyclic compounds	Indol-2-one	1.42959e+06	311287	306288	1.53713e+06	213915	39975.3	36711.2	228637	1.40946e+06	887265	539677	1.03619e+06	7541.85	9740.3	3742.82	1930.86
Organoheterocyclic compounds	(+/-)-Ribaline	124935	1523.56	2735.36	112449	9765.94	11923.3	9688.42	11160.6	87565.5	30769.3	4512.28	29495.6	0	0	0	0
Organoheterocyclic compounds	3-Indoleacetic Acid	10286.8	0	1149.84	8925.69	7683.38	13372.5	14068.9	7109.36	16570.4	1747.53	0	1873.37	21851.7	42914.4	34262.4	23750.2
Phenylpropanoids and polyketides	Hordatine B	6862.7	1125.68	1395.02	2186.57	10917.3	22535.8	16285.1	5104.55	0	0	1298.99	0	344499	371710	158286	133369
Phenylpropanoids and polyketides	Alpha-Methylphenylalanine	15650.6	8631.34	7320.85	21520.5	17649.9	26116.3	27353.6	17342.6	5422.59	5837.21	3073.33	4880.26	8679.24	9523.71	8343.1	10143.6
Undefined	3',6'-Dihydroxy-4,5-diaminospiro[isobenzofuran-1(3H),9'-[9H]xanthene]-3-one	20.2054	9720.8	23160.8	24.6769	0	0	0	0	312518	318924	273608	409132	140316	42714.6	196839	34190.2
Undefined	(S)-3-([1,1'-Biphenyl]-4-yl)-2-aminopropanoic acid	21955	147.485	822.375	17621.2	72.7152	185.583	0	81.4111	67877.9	24243.7	0	29160.6	0	0	0	0
Undefined	His Ser Val	110576	1214.74	1383.59	101755	0	0	0	0	112365	59325	5983.02	47248.4	0	0	0	0
Undefined	Chanoclavine-I	7827.04	0	0	7261.13	0	0	0	0	321674	110541	1037.72	112981	0	0	0	0
Undefined	4-[(3-hydroxy-7-azaspiro[3.5]nonan-7-yl)methyl]benzonitrile	49542.8	0	0	48688.8	0	0	0	0	116924	49677.3	2946.57	43052.5	0	0	0	0
Undefined	6,8-Dihydroxy-3-(10-hydroxyundecyl)-3,4-dihydro-1H-isochromen-1-one	1.18858e+06	236053	219013	1.11957e+06	327182	284286	273534	321631	120650	71332	932206	51607.7	0	10.2331	18171.6	14493.9
Undefined	Indirubin-3'-monoxime	30481.8	1.9759	1.4531	32341.5	0.8427	0.0309	2.9883	20.1274	92953.1	34445.8	10701.2	29092.4	0	0	0	0
Undefined	Isoscoparin 4'-glucoside	0	82447.8	86445.6	0	0	0	0	0	413798	541710	1.08058e+06	609682	61918	0	215909	8887.37
Undefined	Indarubicin	31698.5	333.031	32.1434	33700.1	1413.77	1015.48	1708.82	1811.44	35878.2	21588.1	0	38532.9	0	0	33.6086	0
